# Supplementary material for: Catalase, Glutathione Peroxidase, and Peroxiredoxin 2 in Erythrocyte Cytosol and Membrane in Hereditary Spherocytosis, Sickle Cell Disease, and β-Thalassemia
Source: Antioxidants (Basel). 2024 May 22;13(6):629. doi: 10.3390/antiox13060629 (PMC11201268; doi:10.3390/antiox13060629)
Supplement: Supplementary file 1 [file antioxidants-13-00629-s001.zip]

Archive with 1 entries (1 files):
- antioxidants-3000422-supplementary.pdf
